# Supplementary material for: Renal Tubular Epithelial Cell–Derived hsa_circ_0008925 From Urine Is Related to Chronic Renal Fibrosis
Source: J Cell Mol Med. 2025 Jan 12;29(1):e70335. doi: 10.1111/jcmm.70335 (PMC11725181; doi:10.1111/jcmm.70335)
Supplement: Supplementary file 2 — Table S1. Clinical and pathological data of all selected recipients. [file JCMM-29-e70335-s002.xlsx]

## Sheet: Sheet1
Group	Hospital admission number	Age(y)	Sex (male/female)	femal=1，male=2	SBP/ (mmHg)	DBP/ (mmHg)	serum creatinine/(mmol/l)	blood urea nitrogen/ (mmol/L)	Cystatin C (mg/L)	eGFR[ml/(min.per 1.73m2)]（2006 modified version）	24h proteinuria (g/day)	pathology number	Pathological diagnosis	Grading of renal tubulointerstitial fibrosis[(-)no fibrosis;(+)mild fibrosis;(++)moderate fibrossi;(+++)severe fibrosis ]	Score of TIF (%)	Score of glomerular sclerosis		hsa_circ_0008925 （RT-PCR detection of relative expression of hsa_circ_0008925）
no-mild fibrosis	A825474	23	femal	1	132	69	49.9	4.58	0.81	132.93	1.1	2130245	IgA nephropathy	(-)	0	0/1	0	0.326399
	A844081	42	femal	1	126	76	44.4	5.45	0.74	134.6	1.71	2204093	minimal-change glomerulonephritis	(-)	0	0/16	0	0.688665
	A845561	31	femal	1	107	78	49.4	4.8	1.21	126.57	1.68	2204413	lupus nephritis	(-)	0	0/22	0	0.61701
	A744078	37	male	2	135	105	100.8	6.91	1.39	69.17	2.03	2107558	IgA nephropathy	（+）	1	(7/12)	0.583	2.39188
	A760186	48	male	2	126	75	114.6	5.27	1.3	59.11	0.09	2112240	IgA nephropathy	（+）	1	(2/14)	0.142857	2.74932
	A766390	32	femal	1	156	106	218.3	13.83	1.91	22.64	2.49	2114326	IgA nephropathy	（+）	1	(2/2)	1	0.849459
	A767328	68	femal	1	125	70	94.8	8.68	1.34	50.86	1.91	2114323	Focal proliferative sclerosing IgA nephropathy	（+）	1	0/16	0/16	0.700618
	A768970	75	femal	1	123	69	106.8	7.65	1.62	43.45	3.92	2114621	minimal-change glomerulonephritis	（+）	1	(2/12)	0.166667	1.07778
	A777207	70	male	2	133	88	156.6	10.76	2.61	38.19	5.12	2117007	IgA nephropathy	（+）	1	0/1	0	1.03305
	A782319	56	male	2	136	85	128.7	5.77	1.51	50.11	2.87	2118387	Focal proliferative sclerosing IgA nephropathy	（+）	1	(3/11)	0.272727	1.48969
	A786441	44	femal	1	101	65	118.4	7.69	1.51	43	0.47	2119230	Proliferative sclerosing IgA nephropathy	（+）	1	(11/19)	0.578947	0.679961
	A791471	58	male	2	124	76	114.4	9.84	1.83	57	2.18	2121045	Proliferative sclerosing IgA nephropathy	(+)	1	(1/5)	0.2	2.741
	A793708	36	femal	1	129	92	217.6	11.19	1.9	29.9	2.51	2121576	Sclerosing IgA nephropathy (LEE Grade V Oxford type M1E0S0T1C0)	（+）	1	(11/13)	0.846154	1.10261
	A795410	47	femal	1	95	79	101.2	5.43	1.29	50.84	0.64	2121570	IgA nephropathy LEE Rating: Level III; Oxford Classification: M1E1S1T0C1	（+）	1	(11/29)	0.37931	0.569398
	A798836	49	male	2	187	117	112.8	8.09	1.28	60.72	1.18	2122954	Sclerosing glomerulonephritis	（+）	1	(11/12)	0.916667	1.30818
	A800946	46	femal	1	112	80	148.9	9.59	1.99	32.703	0.33	2123915	focal segmental glomerulosclerosis	（+）	1	(12/25)	0.8	1.45791
	A816813	33	male	2	155	95	109.9	5.64	1	67.64	5	2127800	Proliferative sclerosing IgA nephropathy(LEE Class V Oxford Type M1E0S0T1C0)	（+）	1	（8/10）	0.8	0.892926
	A849093	39	femal	1	114	75	51.2	5.24	0.64	115.92	1.85	2205840	Focal proliferative sclerosing IgA nephropathy(LEE Class III-I Class V, Oxford type M1E0S0T0C0)	（+）	1	0/8	0	0.557409
moderate-severe fibrosis	A771067	46	male	2	128	84	512	18.25	2.46	9.5	6.9	2205842	IgA nephropathy	（++）	2	（3/10）	0.3	1.88204
	A772904	73	male	2	104	61	561.6	17.42	3.32	8.67	7.27	2115812	mesangial proliferative glomerulonephritis	（++）	2	（6/12）	0.5	0.790407
	A784314	30	male	2	175	109	573.8	14.66	3.78	10.13	2.22	21235821	mesangial proliferative glomerulonephritis	（++）	2	（5/10)	0.5	2.23891
	A788788	58	male	2	145	83	331	10.43	2.47	12.73	3.7	2120056	diabetic IgA nephropathy（Glomerular lesion grade IV）	（++）	2	(12/17)	0.705882	1.86747
	A809602	30	male	2	131	94	632.9	21.51	3.19	9.05	5.01	213464	IgA nephropathy (LEE Classification: Grade V; Oxford Classification: M1E0S1T2C2）	（++-+++）	3	(7/8)	0.875	1.96299
	A808942	38	male	2	142	86	149.3	11.32	1.75	45.68	5.13	2125915	diabetic IgA nephropathy（Glomerular lesion grade III）	（++-+++）	2	(1/6)	0.166667	2.56241
	A817721	54	femal	1	118	82	104.8	8.53	1.41	47.48	3.19	2128390	hypertensive nephropathy	（+++）	2	(3/6)	0.5	4.93658
	A895601	47	male	2	137	78	620.9	20.5	1.87	8.45	0.96	2218184	crescentic glomerulonephritis	（+++）	2	(13/22)	0.590909	1.26638
