# Supplementary material for: Renal Tubular Epithelial Cell–Derived hsa_circ_0008925 From Urine Is Related to Chronic Renal Fibrosis
Source: J Cell Mol Med. 2025 Jan 12;29(1):e70335. doi: 10.1111/jcmm.70335 (PMC11725181; doi:10.1111/jcmm.70335)
Supplement: Supplementary file 3 — Table S2. The data obtained from mass spectrometry analyses are detailed in Table S2. This section presents the differential protein expression analyses conducted following the TGF‐β1 treatment, primarily comparing the treated samples to the control samples. Generally, the protein species that exhibit higher abundance in the treated samples compared to those in the control samples are highlighted. [file JCMM-29-e70335-s003.xlsx]

## Sheet: Sheet1
Protein Group	Protein ID	Accession	-10lgP	Coverage (%)	Coverage (%) Sample 1	Area Sample 1	#Peptides	#Unique	#Spec Sample 1	PTM	Avg. Mass	Description
13	15	P63267	218.69	41	41	316	20	1	84	Oxidation (M); Carbamidomethylation (DHKE X@N-term); Nucleophilic addition to cytopiloyne+H2O; Replacement of 2 protons by calcium	41877	Actin gamma-enteric smooth muscle OS=Homo sapiens OX=9606 GN=ACTG2 PE=1 SV=1
51	36	P08238	159.04	16	16	406	12	5	15	Carbamidomethylation; Oxidation (M); Carbamidomethylation (DHKE X@N-term); 2-amino-3-oxo-butanoic_acid	83264	Heat shock protein HSP 90-beta OS=Homo sapiens OX=9606 GN=HSP90AB1 PE=1 SV=4
29	67	Q562R1	147.42	17	17	303	10	1	26	Carbamidomethylation; Oxidation (M); Methylation(KR); Nucleophilic addition to cytopiloyne+H2O	42003	Beta-actin-like protein 2 OS=Homo sapiens OX=9606 GN=ACTBL2 PE=1 SV=2
69	133	Q13509	126.99	12	12	258	5	1	12	Oxidation (M); Methylation(KR)	50433	Tubulin beta-3 chain OS=Homo sapiens OX=9606 GN=TUBB3 PE=1 SV=2
68	87	P0DMV9	124.27	9	9	0	6	1	12	Oxidation (M); Deoxy	70052	Heat shock 70 kDa protein 1B OS=Homo sapiens OX=9606 GN=HSPA1B PE=1 SV=1
68	86	P0DMV8	124.27	9	9	0	6	1	12	Oxidation (M); Deoxy	70052	Heat shock 70 kDa protein 1A OS=Homo sapiens OX=9606 GN=HSPA1A PE=1 SV=1
107	134	P16403	124.08	27	27	0	6	1	6	Acetylation (Protein N-term)	21365	Histone H1.2 OS=Homo sapiens OX=9606 GN=H1-2 PE=1 SV=2
108	137	P10412	122.17	26	26	0	6	1	6	Acetylation (Protein N-term)	21865	Histone H1.4 OS=Homo sapiens OX=9606 GN=H1-4 PE=1 SV=2
150	132	Q15365	112.2	15	15	172	4	2	4	Carbamidomethylation; Oxidation (M)	37498	Poly(rC)-binding protein 1 OS=Homo sapiens OX=9606 GN=PCBP1 PE=1 SV=2
131	118	P27348	105.54	20	20	0	5	3	5	Acetylation (Protein N-term); Oxidation (M)	27764	14-3-3 protein theta OS=Homo sapiens OX=9606 GN=YWHAQ PE=1 SV=1
185	195	P26599	101.79	6	6	204	3	3	3	Acetylation (Protein N-term); Oxidation (M)	57221	Polypyrimidine tract-binding protein 1 OS=Homo sapiens OX=9606 GN=PTBP1 PE=1 SV=1
105	159	P61626	101.41	24	24	96.3	4	4	7	Oxidation (M); Sulphone	16537	Lysozyme C OS=Homo sapiens OX=9606 GN=LYZ PE=1 SV=1
155	183	P23396	99.48	15	15	0	3	3	4	Carbamidomethylation; Oxidation (M)	26688	40S ribosomal protein S3 OS=Homo sapiens OX=9606 GN=RPS3 PE=1 SV=2
160	152	O75390	97.84	8	8	357	4	4	4	Carbamidomethylation	51712	Citrate synthase mitochondrial OS=Homo sapiens OX=9606 GN=CS PE=1 SV=2
148	120	P29401	89.42	8	8	63.4	5	5	5		67878	Transketolase OS=Homo sapiens OX=9606 GN=TKT PE=1 SV=3
183	234	P31943	88.63	8	8	28.9	4	3	4	Carbamidomethylation; Acetylation (Protein N-term); Oxidation (M)	49229	Heterogeneous nuclear ribonucleoprotein H OS=Homo sapiens OX=9606 GN=HNRNPH1 PE=1 SV=4
125	201	P49411	87.16	7	7	156	3	3	5		49542	Elongation factor Tu mitochondrial OS=Homo sapiens OX=9606 GN=TUFM PE=1 SV=2
176	213	P42704	86.84	2	2	36.2	3	3	3		157904	Leucine-rich PPR motif-containing protein mitochondrial OS=Homo sapiens OX=9606 GN=LRPPRC PE=1 SV=3
194	276	P59666	85.82	20	20	231	3	3	3	Carbamidomethylation	10245	Neutrophil defensin 3 OS=Homo sapiens OX=9606 GN=DEFA3 PE=1 SV=1
194	275	P59665	85.82	20	20	231	3	3	3	Carbamidomethylation	10201	Neutrophil defensin 1 OS=Homo sapiens OX=9606 GN=DEFA1B PE=1 SV=1
156	202	P62280	83.55	18	18	183	3	3	4	Carbamidomethylation	18431	40S ribosomal protein S11 OS=Homo sapiens OX=9606 GN=RPS11 PE=1 SV=3
151	148	Q7KZF4	80.64	5	5	48.6	4	4	4		101997	Staphylococcal nuclease domain-containing protein 1 OS=Homo sapiens OX=9606 GN=SND1 PE=1 SV=1
101	109	P15311	80.6	10	10	117	7	4	7		69413	Ezrin OS=Homo sapiens OX=9606 GN=EZR PE=1 SV=4
191	236	Q99832	79.02	5	5	0	3	3	3	Carbamidomethylation	59367	T-complex protein 1 subunit eta OS=Homo sapiens OX=9606 GN=CCT7 PE=1 SV=2
229	273	Q9UQ80	78.8	7	7	59.8	2	2	2		43787	Proliferation-associated protein 2G4 OS=Homo sapiens OX=9606 GN=PA2G4 PE=1 SV=3
230	274	P47929	77.83	14	14	437	2	2	2		15075	Galectin-7 OS=Homo sapiens OX=9606 GN=LGALS7B PE=1 SV=2
201	326	P31942	77.22	6	6	0	3	3	3	Phosphorylation to amine thiol	36926	Heterogeneous nuclear ribonucleoprotein H3 OS=Homo sapiens OX=9606 GN=HNRNPH3 PE=1 SV=2
152	169	P22735	73.8	5	5	78.9	4	4	4		89787	Protein-glutamine gamma-glutamyltransferase K OS=Homo sapiens OX=9606 GN=TGM1 PE=1 SV=4
249	319	P13010	73.62	2	2	0	2	2	2		82705	X-ray repair cross-complementing protein 5 OS=Homo sapiens OX=9606 GN=XRCC5 PE=1 SV=3
206	244	Q13310	73.19	4	4	0	3	1	3	Oxidation (M)	70783	Polyadenylate-binding protein 4 OS=Homo sapiens OX=9606 GN=PABPC4 PE=1 SV=1
212	252	P48735	70.44	5	5	0	2	2	2		50909	Isocitrate dehydrogenase [NADP] mitochondrial OS=Homo sapiens OX=9606 GN=IDH2 PE=1 SV=2
115	260	Q9H6N6	70.01	2	2	968	2	1	5		128290	Putative uncharacterized protein MYH16 OS=Homo sapiens OX=9606 GN=MYH16 PE=1 SV=2
195	284	P40926	68.8	8	8	457	2	2	3	Oxidation (M)	35503	Malate dehydrogenase mitochondrial OS=Homo sapiens OX=9606 GN=MDH2 PE=1 SV=3
233	280	P04843	68.41	3	3	153	2	2	2		68569	Dolichyl-diphosphooligosaccharide--protein glycosyltransferase subunit 1 OS=Homo sapiens OX=9606 GN=RPN1 PE=1 SV=1
235	283	P25311	66.81	7	7	0	2	2	2	Carbamidomethylation	34259	Zinc-alpha-2-glycoprotein OS=Homo sapiens OX=9606 GN=AZGP1 PE=1 SV=2
215	257	P61247	66.12	8	8	0	2	2	2		29945	40S ribosomal protein S3a OS=Homo sapiens OX=9606 GN=RPS3A PE=1 SV=2
236	285	Q13247	65.85	5	5	319	2	2	2		39587	Serine/arginine-rich splicing factor 6 OS=Homo sapiens OX=9606 GN=SRSF6 PE=1 SV=2
291	400	P01023	65.77	1	1	27	1	1	1	Oxidation (M)	163290	Alpha-2-macroglobulin OS=Homo sapiens OX=9606 GN=A2M PE=1 SV=3
190	235	Q08554	65.73	5	5	43.3	3	3	3	Carbamidomethylation; Oxidation (M)	99987	Desmocollin-1 OS=Homo sapiens OX=9606 GN=DSC1 PE=1 SV=2
202	331	P62249	65.09	11	11	0	3	3	3		16445	40S ribosomal protein S16 OS=Homo sapiens OX=9606 GN=RPS16 PE=1 SV=2
207	249	Q14566	64.16	3	3	0	2	2	2		92889	DNA replication licensing factor MCM6 OS=Homo sapiens OX=9606 GN=MCM6 PE=1 SV=1
197	292	Q9NZT1	63.59	15	15	660	2	2	3	Acetylation (Protein N-term)	15893	Calmodulin-like protein 5 OS=Homo sapiens OX=9606 GN=CALML5 PE=1 SV=2
339	416	Q99729	63.41	4	4	112	1	1	1		36225	Heterogeneous nuclear ribonucleoprotein A/B OS=Homo sapiens OX=9606 GN=HNRNPAB PE=1 SV=2
309	386	P04040	63.05	2	2	0	1	1	1		59756	Catalase OS=Homo sapiens OX=9606 GN=CAT PE=1 SV=3
211	250	Q13813	62.68	1	1	0	2	2	2		284538	Spectrin alpha chain non-erythrocytic 1 OS=Homo sapiens OX=9606 GN=SPTAN1 PE=1 SV=3
158	262	P01008	62.62	6	6	697	3	3	4	Glycidamide adduct	52602	Antithrombin-III OS=Homo sapiens OX=9606 GN=SERPINC1 PE=1 SV=1
189	232	P48594	62.43	6	6	80.1	3	3	3		44854	Serpin B4 OS=Homo sapiens OX=9606 GN=SERPINB4 PE=1 SV=2
189	231	P29508	62.43	6	6	80.1	3	3	3		44565	Serpin B3 OS=Homo sapiens OX=9606 GN=SERPINB3 PE=1 SV=2
192	261	P01859	62.4	9	9	0	3	1	3	Carbamidomethylation; Biotinylation	35901	Immunoglobulin heavy constant gamma 2 OS=Homo sapiens OX=9606 GN=IGHG2 PE=1 SV=2
238	296	P31930	59.57	5	5	0	2	2	2	Carbamidomethylation	52646	Cytochrome b-c1 complex subunit 1 mitochondrial OS=Homo sapiens OX=9606 GN=UQCRC1 PE=1 SV=3
218	315	P13674	58.68	4	4	0	2	2	2	Carbamidomethylation	61049	Prolyl 4-hydroxylase subunit alpha-1 OS=Homo sapiens OX=9606 GN=P4HA1 PE=1 SV=2
342	422	P21980	58.46	2	2	0	1	1	1	Carbamidomethylation	77329	Protein-glutamine gamma-glutamyltransferase 2 OS=Homo sapiens OX=9606 GN=TGM2 PE=1 SV=2
240	299	Q9Y230	58.22	5	5	0	2	2	2	Carbamidomethylation	51157	RuvB-like 2 OS=Homo sapiens OX=9606 GN=RUVBL2 PE=1 SV=3
341	421	Q86U42	57.88	5	5	187	1	1	1	Acetylation (Protein N-term)	32749	Polyadenylate-binding protein 2 OS=Homo sapiens OX=9606 GN=PABPN1 PE=1 SV=3
209	243	P55084	57.85	6	6	0	3	3	3		51294	Trifunctional enzyme subunit beta mitochondrial OS=Homo sapiens OX=9606 GN=HADHB PE=1 SV=3
241	300	P60468	57.78	26	26	138	2	2	2		9974	Protein transport protein Sec61 subunit beta OS=Homo sapiens OX=9606 GN=SEC61B PE=1 SV=2
343	424	P41091	56.71	3	3	0	1	1	1	Acetylation (Protein N-term)	51110	Eukaryotic translation initiation factor 2 subunit 3 OS=Homo sapiens OX=9606 GN=EIF2S3 PE=1 SV=3
343	423	Q2VIR3	56.71	3	3	0	1	1	1	Acetylation (Protein N-term)	51229	Eukaryotic translation initiation factor 2 subunit 3B OS=Homo sapiens OX=9606 GN=EIF2S3B PE=2 SV=2
242	301	P03973	56.24	15	15	34.7	2	2	2	Carbamidomethylation	14326	Antileukoproteinase OS=Homo sapiens OX=9606 GN=SLPI PE=1 SV=2
169	303	P22528	55.49	18	18	1350	2	2	4	Carbamidomethylation	9888	Cornifin-B OS=Homo sapiens OX=9606 GN=SPRR1B PE=1 SV=2
169	302	P35321	55.49	18	18	1350	2	2	4	Carbamidomethylation	9877	Cornifin-A OS=Homo sapiens OX=9606 GN=SPRR1A PE=1 SV=2
345	429	Q96HE7	54.7	3	3	0	1	1	1		54393	ERO1-like protein alpha OS=Homo sapiens OX=9606 GN=ERO1A PE=1 SV=2
244	306	P17987	54.05	4	4	0	2	2	2		60344	T-complex protein 1 subunit alpha OS=Homo sapiens OX=9606 GN=TCP1 PE=1 SV=1
245	310	P06239	53.5	4	4	0	2	1	2		58001	Tyrosine-protein kinase Lck OS=Homo sapiens OX=9606 GN=LCK PE=1 SV=6
245	311	P06241	53.5	3	3	0	2	1	2		60762	Tyrosine-protein kinase Fyn OS=Homo sapiens OX=9606 GN=FYN PE=1 SV=3
245	312	P07947	53.5	3	3	0	2	1	2		60801	Tyrosine-protein kinase Yes OS=Homo sapiens OX=9606 GN=YES1 PE=1 SV=3
257	338	Q96P63	53.3	4	4	29.9	2	2	2		46276	Serpin B12 OS=Homo sapiens OX=9606 GN=SERPINB12 PE=1 SV=1
263	347	P02787	53.18	2	2	0	2	1	2	Carbamidomethylation	77064	Serotransferrin OS=Homo sapiens OX=9606 GN=TF PE=1 SV=3
305	367	Q8NC51	52.97	5	5	87.7	2	2	2		44965	Plasminogen activator inhibitor 1 RNA-binding protein OS=Homo sapiens OX=9606 GN=SERBP1 PE=1 SV=2
346	430	A0A075B7F1	52.9	16	16	110	1	1	1		12703	Immunoglobulin heavy variable 3/OR16-8 (non-functional) (Fragment) OS=Homo sapiens OX=9606 GN=IGHV3OR16-8 PE=1 SV=1
346	431	A0A075B7E8	52.9	16	16	110	1	1	1		12904	Immunoglobulin heavy variable 3/OR16-13 (non-functional) (Fragment) OS=Homo sapiens OX=9606 GN=IGHV3OR16-13 PE=1 SV=1
346	432	A0A0B4J1Y9	52.9	16	16	110	1	1	1		13203	Immunoglobulin heavy variable 3-72 OS=Homo sapiens OX=9606 GN=IGHV3-72 PE=3 SV=1
248	318	P12931	52.2	3	3	0	2	1	2		59835	Proto-oncogene tyrosine-protein kinase Src OS=Homo sapiens OX=9606 GN=SRC PE=1 SV=3
347	435	Q13200	51.77	2	2	0	1	1	1		100200	26S proteasome non-ATPase regulatory subunit 2 OS=Homo sapiens OX=9606 GN=PSMD2 PE=1 SV=3
348	436	Q6ZVX7	51.59	4	4	0	1	1	1		30847	F-box only protein 50 OS=Homo sapiens OX=9606 GN=NCCRP1 PE=1 SV=1
349	438	P08865	51.08	4	4	0	1	1	1		32854	40S ribosomal protein SA OS=Homo sapiens OX=9606 GN=RPSA PE=1 SV=4
316	405	Q13283	51.07	2	2	0	1	1	1		52164	Ras GTPase-activating protein-binding protein 1 OS=Homo sapiens OX=9606 GN=G3BP1 PE=1 SV=1
350	440	Q6PIU2	51.03	3	3	40.8	1	1	1		45808	Neutral cholesterol ester hydrolase 1 OS=Homo sapiens OX=9606 GN=NCEH1 PE=1 SV=3
271	439	P62750	50.92	8	8	96.1	1	1	2		17695	60S ribosomal protein L23a OS=Homo sapiens OX=9606 GN=RPL23A PE=1 SV=1
354	444	P42224	50.76	2	2	46.5	1	1	1		87335	Signal transducer and activator of transcription 1-alpha/beta OS=Homo sapiens OX=9606 GN=STAT1 PE=1 SV=2
351	441	P50402	50.66	5	5	0	1	1	1		28994	Emerin OS=Homo sapiens OX=9606 GN=EMD PE=1 SV=1
247	314	P78527	50.64	0	0	0	2	2	2		469093	DNA-dependent protein kinase catalytic subunit OS=Homo sapiens OX=9606 GN=PRKDC PE=1 SV=3
356	446	P50454	50.5	3	3	0	1	1	1		46441	Serpin H1 OS=Homo sapiens OX=9606 GN=SERPINH1 PE=1 SV=2
352	442	O60568	50.31	2	2	51.1	1	1	1		84785	Multifunctional procollagen lysine hydroxylase and glycosyltransferase LH3 OS=Homo sapiens OX=9606 GN=PLOD3 PE=1 SV=1
357	447	P08697	50.24	2	2	113	1	1	1	Carbamidomethylation	54566	Alpha-2-antiplasmin OS=Homo sapiens OX=9606 GN=SERPINF2 PE=1 SV=3
262	346	P62701	50.22	6	6	0	2	2	2		29598	40S ribosomal protein S4 X isoform OS=Homo sapiens OX=9606 GN=RPS4X PE=1 SV=2
258	339	P16401	49.66	14	14	0	2	2	2	Acetylation (Protein N-term)	22580	Histone H1.5 OS=Homo sapiens OX=9606 GN=H1-5 PE=1 SV=3
360	450	Q07065	49.5	2	2	0	1	1	1		66023	Cytoskeleton-associated protein 4 OS=Homo sapiens OX=9606 GN=CKAP4 PE=1 SV=2
213	254	Q9P2E9	48.77	2	2	0	2	2	2		152456	Ribosome-binding protein 1 OS=Homo sapiens OX=9606 GN=RRBP1 PE=1 SV=5
254	333	P62851	48.04	14	14	217	2	2	2		13742	40S ribosomal protein S25 OS=Homo sapiens OX=9606 GN=RPS25 PE=1 SV=1
296	369	P23526	47.46	3	3	0	1	1	1		47716	Adenosylhomocysteinase OS=Homo sapiens OX=9606 GN=AHCY PE=1 SV=4
375	483	P46977	47.19	1	1	0	1	1	1		80530	Dolichyl-diphosphooligosaccharide--protein glycosyltransferase subunit STT3A OS=Homo sapiens OX=9606 GN=STT3A PE=1 SV=2
366	468	P60903	47	10	10	0	1	1	1		11203	Protein S100-A10 OS=Homo sapiens OX=9606 GN=S100A10 PE=1 SV=2
374	482	Q16610	46.09	2	2	0	1	1	1	Carbamidomethylation	60674	Extracellular matrix protein 1 OS=Homo sapiens OX=9606 GN=ECM1 PE=1 SV=2
310	388	O60701	45.46	2	2	0	1	1	1		55024	UDP-glucose 6-dehydrogenase OS=Homo sapiens OX=9606 GN=UGDH PE=1 SV=1
368	471	P42166	45.42	2	2	118	1	1	1		75492	Lamina-associated polypeptide 2 isoform alpha OS=Homo sapiens OX=9606 GN=TMPO PE=1 SV=2
289	360	P08572	44.87	1	1	0	1	1	1		167553	Collagen alpha-2(IV) chain OS=Homo sapiens OX=9606 GN=COL4A2 PE=1 SV=4
274	475	P02786	44.65	2	2	0	1	1	2		84871	Transferrin receptor protein 1 OS=Homo sapiens OX=9606 GN=TFRC PE=1 SV=2
371	478	Q8WVV4	44.36	2	2	0	1	1	1		68065	Protein POF1B OS=Homo sapiens OX=9606 GN=POF1B PE=1 SV=3
370	477	O00231	44.36	2	2	80.9	1	1	1	Acetylation (Protein N-term)	47464	26S proteasome non-ATPase regulatory subunit 11 OS=Homo sapiens OX=9606 GN=PSMD11 PE=1 SV=3
304	364	Q08211	43.92	1	1	0	2	2	2		140958	ATP-dependent RNA helicase A OS=Homo sapiens OX=9606 GN=DHX9 PE=1 SV=4
265	351	O00571	43.87	2	2	0	2	2	2		73244	ATP-dependent RNA helicase DDX3X OS=Homo sapiens OX=9606 GN=DDX3X PE=1 SV=3
311	390	P11166	43.41	2	2	49.8	1	1	1		54084	Solute carrier family 2 facilitated glucose transporter member 1 OS=Homo sapiens OX=9606 GN=SLC2A1 PE=1 SV=2
373	481	P09211	42.95	5	5	0	1	1	1	Carbamidomethylation	23356	Glutathione S-transferase P OS=Homo sapiens OX=9606 GN=GSTP1 PE=1 SV=2
376	484	Q96PK6	42.51	2	2	0	1	1	1		69492	RNA-binding protein 14 OS=Homo sapiens OX=9606 GN=RBM14 PE=1 SV=2
275	487	Q8IZ83	42.45	1	1	0	1	1	2	Carbamidomethylation	85127	Aldehyde dehydrogenase family 16 member A1 OS=Homo sapiens OX=9606 GN=ALDH16A1 PE=1 SV=2
377	488	P01040	41.91	12	12	80.9	1	1	1		11006	Cystatin-A OS=Homo sapiens OX=9606 GN=CSTA PE=1 SV=1
266	352	P61604	41.75	17	17	0	2	2	2	Acetylation (Protein N-term)	10932	10 kDa heat shock protein mitochondrial OS=Homo sapiens OX=9606 GN=HSPE1 PE=1 SV=2
319	411	O43491	41.62	1	1	0	1	1	1	Acetylation (Protein N-term)	112588	Band 4.1-like protein 2 OS=Homo sapiens OX=9606 GN=EPB41L2 PE=1 SV=1
379	490	Q9Y266	41.56	3	3	0	1	1	1		38243	Nuclear migration protein nudC OS=Homo sapiens OX=9606 GN=NUDC PE=1 SV=1
392	516	A0FGR8	41.55	1	1	0	1	1	1		102357	Extended synaptotagmin-2 OS=Homo sapiens OX=9606 GN=ESYT2 PE=1 SV=1
391	513	O94826	41.32	1	1	0	1	1	1		67455	Mitochondrial import receptor subunit TOM70 OS=Homo sapiens OX=9606 GN=TOMM70 PE=1 SV=1
380	491	P25788	41.09	5	5	0	1	1	1		28433	Proteasome subunit alpha type-3 OS=Homo sapiens OX=9606 GN=PSMA3 PE=1 SV=2
382	495	P50914	40.96	5	5	48.9	1	1	1	Carbamidomethylation	23432	60S ribosomal protein L14 OS=Homo sapiens OX=9606 GN=RPL14 PE=1 SV=4
385	503	Q5SSJ5	40.26	2	2	0	1	1	1	Acetylation (Protein N-term)	61207	Heterochromatin protein 1-binding protein 3 OS=Homo sapiens OX=9606 GN=HP1BP3 PE=1 SV=1
386	506	Q9Y6M1	40.05	2	2	0	1	1	1		66121	Insulin-like growth factor 2 mRNA-binding protein 2 OS=Homo sapiens OX=9606 GN=IGF2BP2 PE=1 SV=2
314	402	P02751	40	0	0	0	1	1	1		272318	Fibronectin OS=Homo sapiens OX=9606 GN=FN1 PE=1 SV=5
387	507	P62913	39.78	8	8	0	1	1	1		20252	60S ribosomal protein L11 OS=Homo sapiens OX=9606 GN=RPL11 PE=1 SV=2
390	511	Q10471	39.65	2	2	70.2	1	1	1		64733	Polypeptide N-acetylgalactosaminyltransferase 2 OS=Homo sapiens OX=9606 GN=GALNT2 PE=1 SV=1
389	510	P62829	39.28	7	7	0	1	1	1		14865	60S ribosomal protein L23 OS=Homo sapiens OX=9606 GN=RPL23 PE=1 SV=1
403	534	Q9UBM7	38.21	2	2	0	1	1	1		54489	7-dehydrocholesterol reductase OS=Homo sapiens OX=9606 GN=DHCR7 PE=1 SV=1
395	522	Q96QA5	37.8	2	2	0	1	1	1		49365	Gasdermin-A OS=Homo sapiens OX=9606 GN=GSDMA PE=1 SV=4
394	519	P51149	37.78	5	5	0	1	1	1		23490	Ras-related protein Rab-7a OS=Homo sapiens OX=9606 GN=RAB7A PE=1 SV=1
216	259	P52597	37.41	6	6	154	3	2	3	Acetylation (Protein N-term); Oxidation (M)	45672	Heterogeneous nuclear ribonucleoprotein F OS=Homo sapiens OX=9606 GN=HNRNPF PE=1 SV=3
224	361	Q9Y4G6	37.33	0	0	0	1	1	2		271611	Talin-2 OS=Homo sapiens OX=9606 GN=TLN2 PE=1 SV=4
224	396	Q9Y490	37.33	0	0	0	1	1	2		269765	Talin-1 OS=Homo sapiens OX=9606 GN=TLN1 PE=1 SV=3
221	317	P27797	37.19	4	4	0	2	2	2		48142	Calreticulin OS=Homo sapiens OX=9606 GN=CALR PE=1 SV=1
399	528	P63000	36.96	5	5	40.5	1	1	1	Carbamidomethylation	21450	Ras-related C3 botulinum toxin substrate 1 OS=Homo sapiens OX=9606 GN=RAC1 PE=1 SV=1
399	527	P60763	36.96	5	5	40.5	1	1	1	Carbamidomethylation	21379	Ras-related C3 botulinum toxin substrate 3 OS=Homo sapiens OX=9606 GN=RAC3 PE=1 SV=1
399	526	P15153	36.96	5	5	40.5	1	1	1	Carbamidomethylation	21429	Ras-related C3 botulinum toxin substrate 2 OS=Homo sapiens OX=9606 GN=RAC2 PE=1 SV=1
323	533	Q02878	36.88	3	3	0	1	1	2		32728	60S ribosomal protein L6 OS=Homo sapiens OX=9606 GN=RPL6 PE=1 SV=3
401	530	Q9Y265	36.58	2	2	79.5	1	1	1		50228	RuvB-like 1 OS=Homo sapiens OX=9606 GN=RUVBL1 PE=1 SV=1
308	385	P23490	36.18	4	4	36	1	1	1	Carbamidomethylation	25761	Loricrin OS=Homo sapiens OX=9606 GN=LORICRIN PE=1 SV=2
405	536	Q8N2K0	35.89	3	3	0	1	1	1		45097	Lysophosphatidylserine lipase ABHD12 OS=Homo sapiens OX=9606 GN=ABHD12 PE=1 SV=2
407	538	Q07955	35.33	5	5	0	1	1	1	Carbamidomethylation	27745	Serine/arginine-rich splicing factor 1 OS=Homo sapiens OX=9606 GN=SRSF1 PE=1 SV=2
313	399	P40227	34.63	2	2	0	1	1	1		58024	T-complex protein 1 subunit zeta OS=Homo sapiens OX=9606 GN=CCT6A PE=1 SV=3
427	603	P02743	34.36	3	3	0	1	1	1		25387	Serum amyloid P-component OS=Homo sapiens OX=9606 GN=APCS PE=1 SV=2
410	544	P25789	34.13	3	3	0	1	1	1		29484	Proteasome subunit alpha type-4 OS=Homo sapiens OX=9606 GN=PSMA4 PE=1 SV=1
411	546	P52294	33.52	2	2	0	1	1	1	Acetylation (Protein N-term)	60222	Importin subunit alpha-5 OS=Homo sapiens OX=9606 GN=KPNA1 PE=1 SV=3
297	401	Q16658	33.44	2	2	151	1	1	1		54530	Fascin OS=Homo sapiens OX=9606 GN=FSCN1 PE=1 SV=3
210	247	P33993	33.21	4	4	0	3	3	3	Acetylation (Protein N-term)	81308	DNA replication licensing factor MCM7 OS=Homo sapiens OX=9606 GN=MCM7 PE=1 SV=4
318	407	Q02790	32.93	2	2	0	1	1	1		51805	Peptidyl-prolyl cis-trans isomerase FKBP4 OS=Homo sapiens OX=9606 GN=FKBP4 PE=1 SV=3
413	549	P28482	32.86	2	2	0	1	1	1		41390	Mitogen-activated protein kinase 1 OS=Homo sapiens OX=9606 GN=MAPK1 PE=1 SV=3
414	550	P15586	32.84	2	2	0	1	1	1		62082	N-acetylglucosamine-6-sulfatase OS=Homo sapiens OX=9606 GN=GNS PE=1 SV=3
295	366	Q09666	32.8	0	0	0	1	1	1		629114	Neuroblast differentiation-associated protein AHNAK OS=Homo sapiens OX=9606 GN=AHNAK PE=1 SV=2
415	556	P61026	32.34	6	6	74.6	1	1	1		22541	Ras-related protein Rab-10 OS=Homo sapiens OX=9606 GN=RAB10 PE=1 SV=1
415	559	Q9H0U4	32.34	5	5	74.6	1	1	1		22171	Ras-related protein Rab-1B OS=Homo sapiens OX=9606 GN=RAB1B PE=1 SV=1
415	558	Q92928	32.34	5	5	74.6	1	1	1		22017	Putative Ras-related protein Rab-1C OS=Homo sapiens OX=9606 GN=RAB1C PE=5 SV=2
415	557	Q15286	32.34	5	5	74.6	1	1	1		23025	Ras-related protein Rab-35 OS=Homo sapiens OX=9606 GN=RAB35 PE=1 SV=1
415	560	P51153	32.34	5	5	74.6	1	1	1		22774	Ras-related protein Rab-13 OS=Homo sapiens OX=9606 GN=RAB13 PE=1 SV=1
415	561	P62820	32.34	5	5	74.6	1	1	1		22678	Ras-related protein Rab-1A OS=Homo sapiens OX=9606 GN=RAB1A PE=1 SV=3
415	563	Q92930	32.34	5	5	74.6	1	1	1		23584	Ras-related protein Rab-8B OS=Homo sapiens OX=9606 GN=RAB8B PE=1 SV=2
415	562	P61006	32.34	5	5	74.6	1	1	1		23668	Ras-related protein Rab-8A OS=Homo sapiens OX=9606 GN=RAB8A PE=1 SV=1
415	564	P59190	32.34	5	5	74.6	1	1	1		24391	Ras-related protein Rab-15 OS=Homo sapiens OX=9606 GN=RAB15 PE=1 SV=1
420	572	O75533	32.06	1	1	0	1	1	1		145830	Splicing factor 3B subunit 1 OS=Homo sapiens OX=9606 GN=SF3B1 PE=1 SV=3
288	343	Q92616	31	1	1	486	2	2	2	Acetylation (Protein N-term)	292756	eIF-2-alpha kinase activator GCN1 OS=Homo sapiens OX=9606 GN=GCN1 PE=1 SV=6
423	588	P42357	30.95	1	1	0	1	1	1		72698	Histidine ammonia-lyase OS=Homo sapiens OX=9606 GN=HAL PE=1 SV=1
418	569	P05388	30.92	3	3	31.2	1	1	1		34274	60S acidic ribosomal protein P0 OS=Homo sapiens OX=9606 GN=RPLP0 PE=1 SV=1
418	568	Q8NHW5	30.92	3	3	31.2	1	1	1		34364	60S acidic ribosomal protein P0-like OS=Homo sapiens OX=9606 GN=RPLP0P6 PE=5 SV=1
425	599	P48444	30.85	1	1	0	1	1	1	Carbamidomethylation	57210	Coatomer subunit delta OS=Homo sapiens OX=9606 GN=ARCN1 PE=1 SV=1
421	573	P16435	30.73	1	1	0	1	1	1		76690	NADPH--cytochrome P450 reductase OS=Homo sapiens OX=9606 GN=POR PE=1 SV=2
430	610	P18621	30.58	3	3	0	1	1	1	Carbamidomethylation	21397	60S ribosomal protein L17 OS=Homo sapiens OX=9606 GN=RPL17 PE=1 SV=3
317	406	P20930	30.35	0	0	80.4	1	1	1		435180	Filaggrin OS=Homo sapiens OX=9606 GN=FLG PE=1 SV=3
325	613	P05156	29.56	1	1	0	1	1	1	Carbamidomethylation	65750	Complement factor I OS=Homo sapiens OX=9606 GN=CFI PE=1 SV=2
426	600	P62195	29.52	3	3	0	1	1	1		45626	26S proteasome regulatory subunit 8 OS=Homo sapiens OX=9606 GN=PSMC5 PE=1 SV=1
426	601	P62191	29.52	3	3	0	1	1	1		49185	26S proteasome regulatory subunit 4 OS=Homo sapiens OX=9606 GN=PSMC1 PE=1 SV=1
426	602	Q8NB90	29.52	1	1	0	1	1	1		97904	ATPase family protein 2 homolog OS=Homo sapiens OX=9606 GN=SPATA5 PE=1 SV=3
429	607	P63165	29.41	7	7	0	1	1	1		11557	Small ubiquitin-related modifier 1 OS=Homo sapiens OX=9606 GN=SUMO1 PE=1 SV=1
429	606	G2XKQ0	29.41	7	7	0	1	1	1		11526	Small ubiquitin-related modifier 5 OS=Homo sapiens OX=9606 GN=SUMO1P1 PE=1 SV=2
428	605	Q12849	29.37	2	2	0	1	1	1		53126	G-rich sequence factor 1 OS=Homo sapiens OX=9606 GN=GRSF1 PE=1 SV=3
431	614	Q99798	29.1	1	1	0	1	1	1		85425	Aconitate hydratase mitochondrial OS=Homo sapiens OX=9606 GN=ACO2 PE=1 SV=2
432	615	P56539	28.98	7	7	0	1	1	1		17259	Caveolin-3 OS=Homo sapiens OX=9606 GN=CAV3 PE=1 SV=1
432	616	Q03135	28.98	6	6	0	1	1	1		20472	Caveolin-1 OS=Homo sapiens OX=9606 GN=CAV1 PE=1 SV=4
439	414	Q9BS26	28.69	2	2	0	1	1	1		46971	Endoplasmic reticulum resident protein 44 OS=Homo sapiens OX=9606 GN=ERP44 PE=1 SV=1
326	617	P18077	28.45	7	7	0	1	1	1	Oxidation (M)	12538	60S ribosomal protein L35a OS=Homo sapiens OX=9606 GN=RPL35A PE=1 SV=2
446	656	P02765	28.42	2	2	0	1	1	1	Carbamidomethylation	39341	Alpha-2-HS-glycoprotein OS=Homo sapiens OX=9606 GN=AHSG PE=1 SV=2
434	620	Q9NX63	28.35	4	4	59.3	1	1	1		26152	MICOS complex subunit MIC19 OS=Homo sapiens OX=9606 GN=CHCHD3 PE=1 SV=1
279	618	P04844	28.28	1	1	62.3	1	1	2		69284	Dolichyl-diphosphooligosaccharide--protein glycosyltransferase subunit 2 OS=Homo sapiens OX=9606 GN=RPN2 PE=1 SV=3
435	622	P30086	28.13	4	4	57.1	1	1	1		21057	Phosphatidylethanolamine-binding protein 1 OS=Homo sapiens OX=9606 GN=PEBP1 PE=1 SV=3
433	619	P52292	27.67	2	2	0	1	1	1	Acetylation (Protein N-term)	57862	Importin subunit alpha-1 OS=Homo sapiens OX=9606 GN=KPNA2 PE=1 SV=1
281	631	P49257	27.55	2	2	0	1	1	2		57549	Protein ERGIC-53 OS=Homo sapiens OX=9606 GN=LMAN1 PE=1 SV=2
437	624	B2RPK0	27.49	4	4	0	1	1	1		24238	Putative high mobility group protein B1-like 1 OS=Homo sapiens OX=9606 GN=HMGB1P1 PE=5 SV=1
437	625	P09429	27.49	4	4	0	1	1	1		24894	High mobility group protein B1 OS=Homo sapiens OX=9606 GN=HMGB1 PE=1 SV=3
437	636	P23497	27.49	1	1	0	1	1	1		100417	Nuclear autoantigen Sp-100 OS=Homo sapiens OX=9606 GN=SP100 PE=1 SV=3
440	639	P10619	27.21	1	1	0	1	1	1		54466	Lysosomal protective protein OS=Homo sapiens OX=9606 GN=CTSA PE=1 SV=2
436	623	Q9Y2Z0	27	3	3	0	1	1	1	Acetylation (Protein N-term)	41024	Protein SGT1 homolog OS=Homo sapiens OX=9606 GN=SUGT1 PE=1 SV=3
322	415	Q93045	26.61	6	6	0	1	1	1		20828	Stathmin-2 OS=Homo sapiens OX=9606 GN=STMN2 PE=1 SV=3
322	627	P16949	26.61	7	7	0	1	1	1		17302	Stathmin OS=Homo sapiens OX=9606 GN=STMN1 PE=1 SV=3
442	648	P25787	26.43	3	3	0	1	1	1		25899	Proteasome subunit alpha type-2 OS=Homo sapiens OX=9606 GN=PSMA2 PE=1 SV=2
444	650	P07099	26.12	2	2	54.3	1	1	1		52949	Epoxide hydrolase 1 OS=Homo sapiens OX=9606 GN=EPHX1 PE=1 SV=1
445	651	P62753	26	3	3	0	1	1	1		28681	40S ribosomal protein S6 OS=Homo sapiens OX=9606 GN=RPS6 PE=1 SV=1
443	649	O15427	25.98	3	3	0	1	1	1		49469	Monocarboxylate transporter 4 OS=Homo sapiens OX=9606 GN=SLC16A3 PE=1 SV=1
301	661	A0A0U1RQE8	25.31	5	5	1070	1	1	2		34553	Putative glycine N-acyltransferase-like protein 1B OS=Homo sapiens OX=9606 GN=GLYATL1B PE=3 SV=1
327	683	P02766	24.85	4	4	903	1	1	2		15887	Transthyretin OS=Homo sapiens OX=9606 GN=TTR PE=1 SV=1
327	684	P51572	24.85	2	2	903	1	1	2		27992	B-cell receptor-associated protein 31 OS=Homo sapiens OX=9606 GN=BCAP31 PE=1 SV=3
327	686	Q7L2H7	24.85	2	2	903	1	1	2		42503	Eukaryotic translation initiation factor 3 subunit M OS=Homo sapiens OX=9606 GN=EIF3M PE=1 SV=1
327	695	Q15646	24.85	1	1	903	1	1	2		59226	2'-5'-oligoadenylate synthase-like protein OS=Homo sapiens OX=9606 GN=OASL PE=1 SV=2
327	708	Q9H3D4	24.85	1	1	903	1	1	2		76785	Tumor protein 63 OS=Homo sapiens OX=9606 GN=TP63 PE=1 SV=1
449	664	Q15417	24.79	3	3	0	1	1	1	Oxidation (M)	36414	Calponin-3 OS=Homo sapiens OX=9606 GN=CNN3 PE=1 SV=1
451	666	Q16181	24.71	2	2	0	1	1	1		50680	Septin-7 OS=Homo sapiens OX=9606 GN=SEPTIN7 PE=1 SV=2
324	551	Q13148	24.58	4	4	0	2	1	2		44740	TAR DNA-binding protein 43 OS=Homo sapiens OX=9606 GN=TARDBP PE=1 SV=1
452	667	P62491	24.53	5	5	0	1	1	1		24394	Ras-related protein Rab-11A OS=Homo sapiens OX=9606 GN=RAB11A PE=1 SV=3
452	668	Q15907	24.53	5	5	0	1	1	1		24488	Ras-related protein Rab-11B OS=Homo sapiens OX=9606 GN=RAB11B PE=1 SV=4
455	671	Q9BZZ5	24.46	2	2	0	1	1	1		59005	Apoptosis inhibitor 5 OS=Homo sapiens OX=9606 GN=API5 PE=1 SV=3
454	670	O00567	24.22	2	2	0	1	1	1		66050	Nucleolar protein 56 OS=Homo sapiens OX=9606 GN=NOP56 PE=1 SV=4
456	672	Q9H3N1	24.07	4	4	0	1	1	1		31791	Thioredoxin-related transmembrane protein 1 OS=Homo sapiens OX=9606 GN=TMX1 PE=1 SV=1
458	682	P08246	23.66	3	3	0	1	1	1		28518	Neutrophil elastase OS=Homo sapiens OX=9606 GN=ELANE PE=1 SV=1
282	678	Q96PG2	23.62	3	3	817	1	1	2		29747	Membrane-spanning 4-domains subfamily A member 10 OS=Homo sapiens OX=9606 GN=MS4A10 PE=2 SV=3
461	693	Q9HDC9	23.58	1	1	0	1	1	1	Carbamidomethylation	46480	Adipocyte plasma membrane-associated protein OS=Homo sapiens OX=9606 GN=APMAP PE=1 SV=2
459	690	P62906	23.42	4	4	247	1	1	1		24831	60S ribosomal protein L10a OS=Homo sapiens OX=9606 GN=RPL10A PE=1 SV=2
460	654	P49448	23.28	2	2	0	1	1	1		61434	Glutamate dehydrogenase 2 mitochondrial OS=Homo sapiens OX=9606 GN=GLUD2 PE=1 SV=2
460	691	P00367	23.28	2	2	0	1	1	1		61398	Glutamate dehydrogenase 1 mitochondrial OS=Homo sapiens OX=9606 GN=GLUD1 PE=1 SV=2
141	835	Q9H1P3	23.12	1	1	0	1	1	6		55201	Oxysterol-binding protein-related protein 2 OS=Homo sapiens OX=9606 GN=OSBPL2 PE=1 SV=1
141	902	Q9BZF2	23.12	1	1	0	1	1	6		95432	Oxysterol-binding protein-related protein 7 OS=Homo sapiens OX=9606 GN=OSBPL7 PE=1 SV=1
141	910	Q8ND30	23.12	1	1	0	1	1	6		98544	Liprin-beta-2 OS=Homo sapiens OX=9606 GN=PPFIBP2 PE=1 SV=3
141	914	Q9H4L5	23.12	1	1	0	1	1	6		101224	Oxysterol-binding protein-related protein 3 OS=Homo sapiens OX=9606 GN=OSBPL3 PE=1 SV=1
141	929	Q9BZF3	23.12	1	1	0	1	1	6		106306	Oxysterol-binding protein-related protein 6 OS=Homo sapiens OX=9606 GN=OSBPL6 PE=1 SV=1
141	937	Q9BXW6	23.12	1	1	0	1	1	6		108470	Oxysterol-binding protein-related protein 1 OS=Homo sapiens OX=9606 GN=OSBPL1A PE=1 SV=2
463	697	P35221	23.02	1	1	0	1	1	1		100071	Catenin alpha-1 OS=Homo sapiens OX=9606 GN=CTNNA1 PE=1 SV=1
464	701	Q6UXI9	22.93	2	2	0	1	1	1	Carbamidomethylation; Deamidation (NQ); Oxidation (M)	61907	Nephronectin OS=Homo sapiens OX=9606 GN=NPNT PE=2 SV=3
143	700	Q5T1N1	22.92	1	1	11300	1	1	5		92864	Protein AKNAD1 OS=Homo sapiens OX=9606 GN=AKNAD1 PE=1 SV=3
465	704	Q16891	22.65	1	1	0	1	1	1		83678	MICOS complex subunit MIC60 OS=Homo sapiens OX=9606 GN=IMMT PE=1 SV=1
174	709	Q93070	22.54	2	2	3260	1	1	3	Oxidation (M)	35878	Ecto-ADP-ribosyltransferase 4 OS=Homo sapiens OX=9606 GN=ART4 PE=2 SV=2
466	731	P48509	22.23	4	4	0	1	1	1	Carbamidomethylation	28295	CD151 antigen OS=Homo sapiens OX=9606 GN=CD151 PE=1 SV=3
467	732	P11586	22.21	1	1	0	1	1	1		101531	C-1-tetrahydrofolate synthase cytoplasmic OS=Homo sapiens OX=9606 GN=MTHFD1 PE=1 SV=4
468	734	Q9H336	22.13	2	2	0	1	1	1	Deamidation (NQ)	56888	Cysteine-rich secretory protein LCCL domain-containing 1 OS=Homo sapiens OX=9606 GN=CRISPLD1 PE=2 SV=1
469	736	P38606	21.98	2	2	0	1	1	1	Oxidation (M)	68304	V-type proton ATPase catalytic subunit A OS=Homo sapiens OX=9606 GN=ATP6V1A PE=1 SV=2
283	706	P20592	21.69	1	1	809	1	1	2	Acetylation (Protein N-term)	82089	Interferon-induced GTP-binding protein Mx2 OS=Homo sapiens OX=9606 GN=MX2 PE=1 SV=1
470	743	Q9P1U1	21.57	2	2	0	1	1	1		47608	Actin-related protein 3B OS=Homo sapiens OX=9606 GN=ACTR3B PE=2 SV=1
470	742	P61158	21.57	2	2	0	1	1	1		47371	Actin-related protein 3 OS=Homo sapiens OX=9606 GN=ACTR3 PE=1 SV=3
472	746	P84098	21.15	5	5	0	1	1	1		23466	60S ribosomal protein L19 OS=Homo sapiens OX=9606 GN=RPL19 PE=1 SV=1
474	748	Q09028	20.83	3	3	0	1	1	1	Acetylation (Protein N-term)	47656	Histone-binding protein RBBP4 OS=Homo sapiens OX=9606 GN=RBBP4 PE=1 SV=3
486	782	Q15582	20.64	1	1	0	1	1	1		74681	Transforming growth factor-beta-induced protein ig-h3 OS=Homo sapiens OX=9606 GN=TGFBI PE=1 SV=1
483	772	Q16698	20.62	2	2	0	1	1	1		36068	2 4-dienoyl-CoA reductase [(3E)-enoyl-CoA-producing] mitochondrial OS=Homo sapiens OX=9606 GN=DECR1 PE=1 SV=1
475	752	P0DTE8	20.56	3	3	0	1	1	1		57768	Alpha-amylase 1C OS=Homo sapiens OX=9606 GN=AMY1C PE=1 SV=1
475	751	P04746	20.56	3	3	0	1	1	1		57707	Pancreatic alpha-amylase OS=Homo sapiens OX=9606 GN=AMY2A PE=1 SV=2
475	750	P0DTE7	20.56	3	3	0	1	1	1		57768	Alpha-amylase 1B OS=Homo sapiens OX=9606 GN=AMY1B PE=1 SV=1
475	749	P19961	20.56	3	3	0	1	1	1		57710	Alpha-amylase 2B OS=Homo sapiens OX=9606 GN=AMY2B PE=1 SV=1
285	758	Q9NR99	20.55	0	0	15400	1	1	3		312149	Matrix-remodeling-associated protein 5 OS=Homo sapiens OX=9606 GN=MXRA5 PE=1 SV=3
287	716	Q6UXI7	20.37	2	2	2250	2	2	2		73930	Vitrin OS=Homo sapiens OX=9606 GN=VIT PE=2 SV=1
287	726	Q6PKX4	20.37	2	2	1750	1	1	1		38318	Docking protein 6 OS=Homo sapiens OX=9606 GN=DOK6 PE=1 SV=1
287	778	O43900	20.37	1	1	1750	1	1	1		68609	Prickle planar cell polarity protein 3 OS=Homo sapiens OX=9606 GN=PRICKLE3 PE=1 SV=2
287	831	P35916	20.37	0	0	1750	1	1	1		152757	Vascular endothelial growth factor receptor 3 OS=Homo sapiens OX=9606 GN=FLT4 PE=1 SV=3
287	844	Q8WZ74	20.37	0	0	1750	1	1	1		181050	Cortactin-binding protein 2 OS=Homo sapiens OX=9606 GN=CTTNBP2 PE=1 SV=1
476	754	Q9NR12	20.36	3	3	0	1	1	1		49845	PDZ and LIM domain protein 7 OS=Homo sapiens OX=9606 GN=PDLIM7 PE=1 SV=1
292	643	Q8TF72	20.3	0	0	762	1	1	2		216856	Protein Shroom3 OS=Homo sapiens OX=9606 GN=SHROOM3 PE=1 SV=2
302	717	P98175	20.14	1	1	0	1	1	1	Deamidation (NQ)	103533	RNA-binding protein 10 OS=Homo sapiens OX=9606 GN=RBM10 PE=1 SV=3
302	757	P52756	20.14	1	1	0	1	1	1	Deamidation (NQ)	92154	RNA-binding protein 5 OS=Homo sapiens OX=9606 GN=RBM5 PE=1 SV=2
478	760	Q96NL0	20.04	2	2	197	1	1	1		52814	RUN domain-containing protein 3B OS=Homo sapiens OX=9606 GN=RUNDC3B PE=2 SV=1
481	770	P21281	19.95	2	2	0	1	1	1		56501	V-type proton ATPase subunit B brain isoform OS=Homo sapiens OX=9606 GN=ATP6V1B2 PE=1 SV=3
334	765	Q5JNZ5	19.89	8	8	0	1	1	2		13002	Putative 40S ribosomal protein S26-like 1 OS=Homo sapiens OX=9606 GN=RPS26P11 PE=5 SV=1
334	764	P62854	19.89	8	8	0	1	1	2		13015	40S ribosomal protein S26 OS=Homo sapiens OX=9606 GN=RPS26 PE=1 SV=3
331	718	Q13867	19.85	2	2	0	1	1	1		52562	Bleomycin hydrolase OS=Homo sapiens OX=9606 GN=BLMH PE=1 SV=1
331	795	Q9HC29	19.85	1	1	0	1	1	1		115283	Nucleotide-binding oligomerization domain-containing protein 2 OS=Homo sapiens OX=9606 GN=NOD2 PE=1 SV=1
336	787	Q9UQ35	19.68	0	0	0	1	1	1		299616	Serine/arginine repetitive matrix protein 2 OS=Homo sapiens OX=9606 GN=SRRM2 PE=1 SV=2
488	788	Q8WTR4	19.63	1	1	0	1	1	1		68586	Glycerophosphodiester phosphodiesterase domain-containing protein 5 OS=Homo sapiens OX=9606 GN=GDPD5 PE=1 SV=2
480	769	Q9BTV6	19.58	2	2	199	1	1	1	Oxidation (M)	50575	Diphthine methyltransferase OS=Homo sapiens OX=9606 GN=DPH7 PE=1 SV=2
482	771	P46060	19.53	2	2	0	1	1	1	Deamidation (NQ)	63542	Ran GTPase-activating protein 1 OS=Homo sapiens OX=9606 GN=RANGAP1 PE=1 SV=1
338	866	P08922	19.43	0	0	0	2	1	2		263913	Proto-oncogene tyrosine-protein kinase ROS OS=Homo sapiens OX=9606 GN=ROS1 PE=1 SV=3
489	790	Q9P0W8	19.4	1	1	772	1	1	1		67719	Spermatogenesis-associated protein 7 OS=Homo sapiens OX=9606 GN=SPATA7 PE=1 SV=3
485	777	O60488	19.36	1	1	0	1	1	1		79188	Long-chain-fatty-acid--CoA ligase 4 OS=Homo sapiens OX=9606 GN=ACSL4 PE=1 SV=2
225	825	Q92896	19.32	1	1	4660	1	1	3	Carbamidomethylation	134552	Golgi apparatus protein 1 OS=Homo sapiens OX=9606 GN=GLG1 PE=1 SV=2
329	711	P62277	19.29	5	5	0	1	1	1		17222	40S ribosomal protein S13 OS=Homo sapiens OX=9606 GN=RPS13 PE=1 SV=2
329	786	Q14406	19.29	3	3	0	1	1	1		25391	Chorionic somatomammotropin hormone-like 1 OS=Homo sapiens OX=9606 GN=CSHL1 PE=2 SV=2
329	797	Q15386	19.29	1	1	0	1	1	1		123923	Ubiquitin-protein ligase E3C OS=Homo sapiens OX=9606 GN=UBE3C PE=1 SV=3
335	779	Q02817	19.27	0	0	56.3	1	1	1	Carbamidomethylation	540292	Mucin-2 OS=Homo sapiens OX=9606 GN=MUC2 PE=1 SV=2
487	784	Q9H3S5	19.23	2	2	521	1	1	1		49460	GPI mannosyltransferase 1 OS=Homo sapiens OX=9606 GN=PIGM PE=1 SV=1
332	727	Q05682	19.21	1	1	0	1	1	1		93231	Caldesmon OS=Homo sapiens OX=9606 GN=CALD1 PE=1 SV=3
332	793	P20711	19.21	1	1	0	1	1	1		53926	Aromatic-L-amino-acid decarboxylase OS=Homo sapiens OX=9606 GN=DDC PE=1 SV=2
490	792	P35611	19.07	2	2	0	1	1	1		80955	Alpha-adducin OS=Homo sapiens OX=9606 GN=ADD1 PE=1 SV=2
286	753	Q86VP6	18.93	1	1	316	1	1	3	Deamidation (NQ); Oxidation (M)	136375	Cullin-associated NEDD8-dissociated protein 1 OS=Homo sapiens OX=9606 GN=CAND1 PE=1 SV=2
284	685	Q8WZ42	18.9	0	0	0	2	1	2	Carbamidomethylation	3815922	Titin OS=Homo sapiens OX=9606 GN=TTN PE=1 SV=4
493	817	Q8NFZ5	18.77	2	2	79.7	1	1	1		48700	TNFAIP3-interacting protein 2 OS=Homo sapiens OX=9606 GN=TNIP2 PE=1 SV=1
337	816	Q9BY44	18.76	2	2	115	1	1	1	Carbamidomethylation	64990	Eukaryotic translation initiation factor 2A OS=Homo sapiens OX=9606 GN=EIF2A PE=1 SV=3
494	820	Q00341	18.74	1	1	0	1	1	1		141455	Vigilin OS=Homo sapiens OX=9606 GN=HDLBP PE=1 SV=2
818	819	Q9BTY2	18.71	2	2	0	1	1	1	Carbamidomethylation	54067	Plasma alpha-L-fucosidase OS=Homo sapiens OX=9606 GN=FUCA2 PE=1 SV=2
